# Supplementary material for: A convenient protocol for establishing a human cell culture model of the outer retina
Source: F1000Res. 2018 Jul 18;7:1107. [Version 1] doi: 10.12688/f1000research.15409.1 (PMC6137423; doi:10.12688/f1000research.15409.1)
Supplement: Raw data underlying Figure 2 [file f1000research-7-16791-s0000.tgz]

Archive with 1 entries (1 files):
- 3b7f0c9e-c5ed-4229-8472-359c347f2d44_Figure_2_Tiffs.7z
