# Supplementary material for: A convenient protocol for establishing a human cell culture model of the outer retina
Source: F1000Res. 2018 Jul 18;7:1107. [Version 1] doi: 10.12688/f1000research.15409.1 (PMC6137423; doi:10.12688/f1000research.15409.1)
Supplement: Raw data underlying Figure 4 and S1 [file f1000research-7-16791-s0001.tgz]

Archive with 1 entries (1 files):
- 0de96414-a2ad-4cc2-a887-4857a46155cf_Figure_4_&_S1_Tiffs.7z
