# Supplementary material for: A convenient protocol for establishing a human cell culture model of the outer retina
Source: F1000Res. 2018 Jul 18;7:1107. [Version 1] doi: 10.12688/f1000research.15409.1 (PMC6137423; doi:10.12688/f1000research.15409.1)
Supplement: Raw data underlying Figure 6 [file f1000research-7-16791-s0002.tgz]

Archive with 1 entries (1 files):
- f51f867a-73cd-40ab-9294-3a54884ddfe5_Figure_6_Tiffs.7z
