# Supplementary material for: A convenient protocol for establishing a human cell culture model of the outer retina
Source: F1000Res. 2018 Jul 18;7:1107. [Version 1] doi: 10.12688/f1000research.15409.1 (PMC6137423; doi:10.12688/f1000research.15409.1)
Supplement: Raw data underlying Figure 8 [file f1000research-7-16791-s0004.tgz]

Archive with 1 entries (1 files):
- edd58eca-ae93-4ef9-ac33-b01e7d3505b8_Figure_8_Raw_data_and_Tiffs.7z
